# Supplementary material for: CircDHRS3 inhibits prostate cancer cell proliferation and metastasis through the circDHRS3/miR-421/MEIS2 axis
Source: Epigenetics. 2023 Feb 25;18(1):2178802. doi: 10.1080/15592294.2023.2178802 (PMC9980676; doi:10.1080/15592294.2023.2178802)
Supplement: Supplemental Material [file KEPI_A_2178802_SM2084.zip]

Archive with 3 entries (2 files):
- Supplementary files/
- Supplementary files/supplementary figure 1.tif
- Supplementary files/supplementary figure 2.tif
